# Supplementary material for: Comparing the Effect of HPP on the Structure and Stability of Soluble and Membrane-Bound Polyphenol Oxidase from ‘Lijiang Snow’ Peach: Multispectroscopic and Molecular Dynamics Simulation
Source: Foods. 2023 Apr 27;12(9):1820. doi: 10.3390/foods12091820 (PMC10178523; doi:10.3390/foods12091820)
Supplement: Supplementary file 1 [file foods-12-01820-s001.zip]

Archive with 1 entries (1 files):
- foods-2276872-supplementary.pdf
